# Supplementary material for: The Fatal Defects in Cast Al-Si Alloys Due to Sn Addition
Source: Materials (Basel). 2023 Sep 1;16(17):6020. doi: 10.3390/ma16176020 (PMC10488968; doi:10.3390/ma16176020)
Supplement: Supplementary file 1 [file materials-16-06020-s001.zip]

Archive with 3 entries (3 files):
- Supplementary Material V3.pdf
- Video S1(Al-Si).mp4
- Video S2(Al-Si-Sn).mp4
